# Supplementary material for: In Vitro Prevascularization of Self-Assembled Human Bone-Like Tissues and Preclinical Assessment Using a Rat Calvarial Bone Defect Model
Source: Materials (Basel). 2021 Apr 17;14(8):2023. doi: 10.3390/ma14082023 (PMC8073395; doi:10.3390/ma14082023)
Supplement: Supplementary file 1 [file materials-14-02023-s001.zip]

Archive with 1 entries (1 files):
- materials-1181322-supplementary.pdf
